# Supplementary material for: Machine Learning for Absolute Quantification of Unidentified Compounds in Non-Targeted LC/HRMS
Source: Molecules. 2022 Feb 2;27(3):1013. doi: 10.3390/molecules27031013 (PMC8840743; doi:10.3390/molecules27031013)
Supplement: Supplementary file 1 [file molecules-27-01013-s001.zip]

Archive with 1 entries (1 files):
- molecules-1552275-supplementary.pdf
